# Supplementary material for: A Case-Based Active Learning Session for Medical Genetics Resources
Source: MedEdPORTAL. 2021 Apr 1;17:11135. doi: 10.15766/mep_2374-8265.11135 (PMC8015619; doi:10.15766/mep_2374-8265.11135)
Supplement: Supplementary file 1 — Syllabus Introduction.docxStudent Preclass Hands-on Exercise.docxSession Timetable.docxDidactic In-class Discussion.docxStudents In-class Activity.docxFaculty Preclass Hands-on Exercise.docxFaculty Guide In-class Activity.docxPostsession Survey.docx [file mep_2374-8265.11135-s001.zip]

Archive with 9 entries (9 files):
- A. Syllabus Introduction.docx
- B. Student Preclass Hands-on Exercise.docx
- C. Session Timetable.docx
- D. Didactic In-Class Discussion.docx
- E. Students In-Class Activity.docx
- F. Faculty Preclass Hands-on Exercise.docx
- G. Faculty Guide In-class Activity.docx
- H. Postsession Survey.docx
- _Educational_Summary_Report_11135.pdf
